# Supplementary material for: Neuronal connectome of a sensory-motor circuit for visual navigation
Source: eLife. 2014 May 27;3:e02730. doi: 10.7554/eLife.02730 (PMC4059887; doi:10.7554/eLife.02730)
Supplement: Figure 4—source data 1. — All-against-all connectivity matrix of the Platynereis eye circuit. DOI: http://dx.doi.org/10.7554/eLife.02730.025 [file elife02730s001.csv]

	INint_r3	IN1pl	INtonl3	INint_l7	INint_r4	INint_l3	INint_l4	INvc_l6	INtonr1	IN1ar	INsnl2	MNr1	MNl1	MNl6	INsnl3	MNl5	INsnl4	MNr5	PRCpr1	IN1al	IN1pr	PRCpr2	INint_l5	INint_l2	PRCpr3	PRCar7	INtonr2	PRCar1	PRCar2	PRCal4	PRCar3	PRCar4	PRCar5	INint_r2	INtonl1	INsnr1	INtonl2	INvc_r1	INdcr1	PRCal2	PRCal1	PRCal3	INsnr2	MNr3	MNr2	MNl4	MNl3	prototroch_l	PRCpl3
INint_r3	0	1.0	1.0	2.0	1.0	2.0	2.0	1.0	0	0	0	0	0	0	0	0	0	0	0	0	0	0	0	0	0	0	0	0	0	0	0	0	0	0	0	0	0	0	0	0	0	0	0	0	0	0	0	0	0
IN1pl	0	0	0	0	7.0	3.0	0	0	0	18.0	0	0	0	0	0	0	0	0	0	0	0	0	0	0	0	0	0	0	1.0	0	0	0	0	0	4.0	1.0	0	0	0	0	0	0	0	0	0	0	0	0	0
INtonl3	1.0	1.0	0	0	1.0	0	0	0	1.0	1.0	0	0	0	0	0	0	0	0	0	3.0	0	0	0	0	0	0	0	0	0	0	0	0	0	0	1.0	7.0	2.0	3.0	2.0	0	0	0	1.0	0	0	0	0	0	0
INint_l7	1.0	0	1.0	0	1.0	0	0	0	0	0	0	0	0	0	0	0	0	0	0	0	0	0	0	0	0	0	0	0	0	0	0	0	0	0	0	0	0	0	0	0	0	0	0	0	0	0	0	0	0
INint_r4	0	0	1.0	0	0	2.0	0	0	0	0	0	0	0	0	0	0	0	0	0	0	0	0	0	0	0	0	0	0	0	0	0	0	0	0	0	0	1.0	0	0	0	0	0	0	0	0	0	0	0	0
INint_l3	0	0	0	0	0	0	0	0	1.0	1.0	0	0	0	0	0	0	0	0	0	0	0	0	0	0	0	0	0	0	0	0	0	0	0	0	0	0	0	0	0	0	0	0	0	0	0	0	0	0	0
INint_l4	0	0	0	0	0	0	0	2.0	0	0	0	0	0	0	0	0	0	0	0	0	4.0	0	0	0	0	0	1.0	0	0	0	0	0	0	0	0	0	0	0	0	0	0	0	0	0	0	0	0	0	0
INvc_l6	0	0	0	0	0	0	0	0	0	0	0	0	0	0	3.0	0	1.0	0	0	1.0	0	0	0	0	0	0	1.0	0	0	0	0	0	0	0	0	0	0	0	0	0	0	0	0	0	0	0	0	0	0
INtonr1	1.0	0	0	0	0	0	0	4.0	0	0	3.0	0	0	0	1.0	1.0	2.0	0	0	1.0	2.0	0	0	0	0	0	0	0	0	0	0	0	0	0	0	0	0	0	0	0	0	0	0	0	0	0	0	0	0
IN1ar	0	16.0	4.0	0	0	3.0	0	0	0	0	0	0	0	0	0	0	0	0	0	0	1.0	0	0	0	0	0	0	0	0	0	0	0	0	0	2.0	0	4.0	0	0	0	0	0	0	0	0	0	0	0	0
INsnl2	0	0	0	0	0	0	0	0	1.0	0	2.0	18.0	7.0	2.0	8.0	2.0	1.0	2.0	0	0	0	0	0	0	0	0	0	0	0	0	0	0	0	0	0	0	0	0	0	0	0	0	0	0	0	0	0	0	0
MNr1	0	0	0	0	0	0	0	0	0	0	0	0	0	0	0	0	0	0	0	0	0	0	0	0	0	0	0	0	0	0	0	0	0	0	0	0	0	0	0	0	0	0	0	0	0	0	0	0	0
MNl1	0	0	0	0	0	0	0	0	0	0	0	0	0	0	0	0	0	0	0	0	0	0	0	0	0	0	0	0	0	0	0	0	0	0	0	0	0	0	0	0	0	0	0	0	0	0	0	0	0
MNl6	0	0	0	0	0	0	0	0	0	0	0	0	0	0	0	0	0	0	0	0	0	0	0	0	0	0	0	0	0	0	0	0	0	0	0	0	0	0	0	0	0	0	0	0	0	0	0	0	0
INsnl3	0	0	0	0	0	0	0	0	6.0	0	0	14.0	3.0	0	4.0	5.0	0	5.0	0	0	0	0	0	0	0	0	0	0	0	0	0	0	0	0	0	0	0	0	0	0	0	0	0	0	0	0	0	0	0
MNl5	0	0	0	0	0	0	0	0	0	0	0	0	1.0	0	0	0	0	0	0	0	0	0	0	0	0	0	0	0	0	0	0	0	0	0	0	0	0	0	0	0	0	0	0	0	0	0	0	0	0
INsnl4	0	0	0	0	0	0	0	0	0	0	0	0	0	0	0	0	0	0	0	0	0	0	0	0	0	0	0	0	0	0	0	0	0	0	0	0	0	0	0	0	0	0	0	0	0	0	0	0	0
MNr5	0	0	0	0	0	0	0	0	0	0	0	0	0	0	0	0	0	0	0	0	0	0	0	0	0	0	0	0	0	0	0	0	0	0	0	0	0	0	0	0	0	0	0	0	0	0	0	0	0
PRCpr1	1.0	0	0	0	0	0	0	0	1.0	0	0	0	0	0	0	0	0	0	0	15.0	3.0	0	0	0	0	0	0	0	0	0	0	0	0	0	0	0	0	0	0	0	0	0	0	0	0	0	0	0	0
IN1al	3.0	0	0	0	0	0	0	0	6.0	1.0	0	0	0	0	0	0	0	0	0	0	9.0	0	0	0	0	0	2.0	0	0	0	0	0	0	0	0	0	0	0	0	0	0	0	0	0	0	0	0	0	0
IN1pr	0	0	0	4.0	0	1.0	0	0	0	0	3.0	0	0	0	0	0	0	0	0	15.0	0	0	1.0	0	0	0	0	0	0	0	0	0	0	0	2.0	0	0	0	0	0	0	0	0	0	0	0	0	0	0
PRCpr2	0	0	0	0	0	0	0	0	0	0	0	0	0	0	0	0	0	0	0	7.0	2.0	0	1.0	1.0	0	0	0	0	0	0	0	0	0	0	0	0	0	0	0	0	0	0	0	0	0	0	0	0	0
INint_l5	0	1.0	0	0	0	0	0	0	0	0	0	0	0	0	0	0	0	0	0	0	0	0	0	0	0	0	0	0	0	0	0	0	0	0	0	0	0	0	0	0	1.0	0	0	0	0	0	0	0	0
INint_l2	0	0	0	0	0	0	0	0	0	0	0	0	0	0	0	0	0	0	0	0	0	0	0	0	0	0	0	0	0	0	0	0	0	0	0	0	0	0	0	0	0	0	0	0	0	0	0	0	0
PRCpr3	0	0	0	0	0	0	0	0	0	0	0	0	0	0	0	0	0	0	1.0	0	0	1.0	0	0	0	2.0	0	0	0	0	0	0	0	0	0	0	0	0	0	0	0	0	0	0	0	0	0	0	0
PRCar7	0	2.0	0	0	0	0	0	0	0	0	0	0	0	0	0	0	0	0	0	0	0	0	0	0	0	0	0	0	1.0	0	0	0	0	8.0	0	0	0	0	0	0	0	0	0	0	0	0	0	0	0
INtonr2	0	0	0	0	1.0	0	0	2.0	0	0	0	0	0	0	0	0	0	0	0	0	1.0	0	0	0	0	0	0	0	0	0	0	0	0	0	0	0	0	0	0	0	0	0	0	0	0	0	0	0	0
PRCar1	0	12.0	0	0	0	0	0	0	0	1.0	0	0	0	0	0	0	0	0	0	0	0	0	0	0	0	0	0	0	0	0	0	0	0	0	0	0	0	0	0	0	0	0	0	0	0	0	0	0	0
PRCar2	0	7.0	0	0	0	0	0	0	0	3.0	0	0	0	0	0	0	0	0	0	0	0	0	0	0	0	0	0	0	0	1.0	0	0	0	0	0	0	0	0	0	0	0	0	0	0	0	0	0	0	0
PRCal4	0	1.0	0	0	0	0	0	0	0	0	0	0	0	0	0	0	0	0	0	3.0	16.0	0	0	0	0	0	0	0	0	0	0	0	0	0	0	0	0	0	0	0	1.0	0	0	0	0	0	0	0	0
PRCar3	0	8.0	0	0	0	0	0	0	1.0	1.0	0	0	0	0	0	0	0	0	0	5.0	1.0	0	0	0	0	0	0	1.0	0	0	0	0	0	0	0	0	0	0	0	0	0	0	0	0	0	0	0	0	0
PRCar4	0	15.0	0	0	0	0	0	0	0	2.0	0	0	0	0	0	0	0	0	0	2.0	3.0	0	1.0	0	0	0	0	0	0	0	0	0	0	0	1.0	0	0	0	0	0	0	0	0	0	0	0	0	0	0
PRCar5	0	17.0	0	0	0	0	0	0	0	1.0	0	0	0	0	0	0	0	0	0	0	0	0	0	0	0	0	0	0	0	0	1.0	0	0	1.0	1.0	0	0	0	0	0	0	0	0	0	0	0	0	0	0
INint_r2	0	0	1.0	0	1.0	1.0	0	0	0	1.0	0	0	0	0	0	0	0	0	0	0	0	0	0	0	0	2.0	0	0	0	0	0	0	0	0	1.0	0	1.0	0	0	0	0	0	0	0	0	0	0	0	0
INtonl1	0	2.0	0	0	0	1.0	0	0	1.0	2.0	0	0	0	0	0	0	0	0	0	1.0	0	0	0	0	0	0	0	0	0	0	0	0	0	1.0	0	0	2.0	0	0	0	0	0	0	0	0	0	0	0	0
INsnr1	0	0	0	0	0	0	0	0	0	0	0	0	0	8.0	0	0	0	0	0	0	0	0	0	0	0	0	0	0	0	0	0	0	0	0	0	1.0	0	0	5.0	0	0	0	6.0	4.0	10.0	4.0	0	0	0
INtonl2	0	2.0	1.0	0	0	0	0	0	0	0	0	0	0	0	0	0	0	0	0	0	0	0	0	0	0	0	0	0	0	0	0	0	0	0	0	0	0	0	0	0	0	0	0	0	0	0	0	0	0
INvc_r1	0	0	0	0	0	0	0	0	0	0	0	0	0	0	0	0	0	0	0	0	0	0	0	0	0	0	0	0	0	0	0	0	0	0	0	0	0	0	0	0	0	0	0	0	0	0	0	0	0
INdcr1	0	0	0	0	0	0	0	0	0	0	0	0	0	0	0	0	0	0	0	0	0	0	0	0	0	0	0	0	0	0	0	0	0	0	0	0	0	0	0	0	0	0	0	1.0	0	0	0	0	0
PRCal2	0	4.0	0	0	0	0	0	0	0	2.0	0	0	0	0	0	0	0	0	0	1.0	16.0	0	2.0	0	0	0	0	0	0	0	0	0	0	0	0	0	0	0	0	1.0	0	0	0	0	0	0	0	0	1.0
PRCal1	0	0	0	0	0	0	2.0	0	0	0	0	0	0	0	0	0	0	0	0	1.0	24.0	0	0	0	0	0	0	0	0	1.0	0	0	0	0	0	0	0	0	0	2.0	2.0	0	0	0	0	0	0	0	0
PRCal3	0	0	0	0	0	0	3.0	0	0	0	0	0	0	0	0	0	0	0	0	0	0	0	0	0	0	0	0	0	0	0	0	0	0	0	0	0	0	0	0	0	0	0	0	0	0	0	0	0	0
INsnr2	0	0	0	0	0	0	0	0	0	0	0	4.0	8.0	0	0	1.0	0	0	0	0	0	0	0	0	0	0	0	0	0	0	0	0	0	0	0	0	0	0	1.0	0	0	0	1.0	0	10.0	0	0	0	0
MNr3	0	0	0	0	0	0	0	0	0	0	0	1.0	13.0	7.0	0	0	0	0	0	0	0	0	0	0	0	0	0	0	0	0	0	0	0	0	0	3.0	0	0	0	0	0	0	2.0	3.0	0	4.0	23.0	45.0	0
MNr2	0	0	0	0	0	0	0	0	0	0	0	2.0	0	0	0	0	0	0	0	0	0	0	0	0	0	0	0	0	0	0	0	0	0	0	0	0	0	0	0	0	0	0	0	0	0	0	0	7.0	0
MNl4	0	0	0	0	0	0	0	0	0	0	0	0	0	0	0	0	0	0	0	0	0	0	0	0	0	0	0	0	0	0	0	0	0	0	0	0	0	0	0	0	0	0	0	0	0	0	0	0	0
MNl3	0	0	0	0	0	0	0	0	0	0	0	0	1.0	0	0	0	0	0	0	0	0	0	0	0	0	0	0	0	0	0	0	0	0	0	0	0	0	0	0	0	0	0	0	0	0	0	0	0	0
prototroch_l	0	0	0	0	0	0	0	0	0	0	0	0	0	0	0	0	0	0	0	0	0	0	0	0	0	0	0	0	0	0	0	0	0	0	0	0	0	0	0	0	0	0	0	0	0	0	0	0	0
PRCpl3	0	6.0	0	0	0	0	0	0	0	17.0	0	0	0	0	0	0	0	0	0	0	2.0	0	0	0	0	0	0	0	0	0	0	0	0	0	0	0	0	0	0	0	0	0	0	0	0	0	0	0	0
INdcl1	0	0	0	0	0	0	0	0	0	0	0	1.0	0	0	0	0	0	0	0	0	0	0	0	0	0	0	0	0	0	0	0	0	0	0	0	0	0	0	0	0	0	0	0	0	1.0	0	0	0	0
INvc_l3	0	0	0	0	0	0	0	0	0	0	0	0	0	0	0	0	0	0	0	0	0	0	0	0	0	0	0	0	0	0	0	0	0	0	0	0	0	0	0	0	0	0	0	0	0	0	0	0	0
PRCal5	0	0	0	0	0	0	0	0	0	0	0	0	0	0	0	0	0	0	0	2.0	30.0	0	0	0	0	0	0	0	0	2.0	0	0	0	0	0	0	0	0	0	0	0	0	0	0	0	0	0	0	0
INvc_l2	0	0	0	0	0	0	0	0	0	0	0	0	0	0	0	0	0	0	0	0	0	0	0	0	0	0	0	0	0	0	0	0	0	0	0	0	0	0	0	0	0	0	0	0	0	0	0	0	0
PRCal7	0	0	0	0	0	0	7.0	0	0	0	0	0	0	0	0	0	0	0	0	0	3.0	0	0	0	0	0	0	0	0	0	0	0	0	0	0	0	0	0	0	1.0	0	1.0	0	0	0	0	0	0	0
PRCal6	0	0	0	0	0	0	0	0	0	0	0	0	0	0	0	0	0	0	0	1.0	6.0	0	2.0	0	0	0	0	0	0	1.0	0	0	0	0	0	0	0	0	0	0	1.0	1.0	0	0	0	0	0	0	0
PRCpl4	0	1.0	0	0	0	0	0	0	0	6.0	0	0	0	0	0	0	0	0	0	0	3.0	0	1.0	0	0	0	0	0	0	0	0	0	0	0	0	0	0	0	0	0	0	0	0	0	0	0	0	0	2.0
INint_l1	0	0	0	0	0	0	0	0	0	0	0	0	0	0	0	0	0	0	0	0	0	0	0	0	0	0	0	0	0	0	0	0	0	0	0	0	0	0	0	0	0	0	0	0	0	0	0	0	0
PRCpl1	0	11.0	0	0	1.0	1.0	0	0	0	12.0	0	0	0	0	0	0	0	0	0	0	0	0	0	0	0	0	0	0	0	0	0	0	0	0	2.0	0	0	0	0	1.0	0	0	0	0	0	0	0	0	0
PRCpl2	0	3.0	0	0	0	0	0	0	0	10.0	0	0	0	0	0	0	0	0	0	0	1.0	0	0	0	0	0	0	0	0	0	0	0	0	0	0	0	0	0	0	0	0	0	0	0	0	0	0	0	1.0
prototroch_r	0	0	0	0	0	0	0	0	0	0	0	0	0	0	0	0	0	0	0	0	0	0	0	0	0	0	0	0	0	0	0	0	0	0	0	0	0	0	0	0	0	0	0	0	0	0	0	0	0
MNl2	0	0	0	0	0	0	0	0	0	0	0	0	0	0	0	0	0	0	0	0	0	0	0	0	0	0	0	0	0	0	0	0	0	0	0	0	0	0	0	0	0	0	0	0	0	0	0	0	0
INsnl1	0	0	0	0	0	0	0	0	0	0	0	4.0	10.0	1.0	1.0	1.0	0	0	0	0	0	0	0	0	0	0	0	0	0	0	0	0	0	0	0	0	0	0	0	0	0	0	0	1.0	1.0	0	0	0	0
MNr4	0	0	0	0	0	0	0	0	0	0	0	0	0	0	0	1.0	0	0	0	0	0	0	0	0	0	0	0	0	0	0	0	0	0	0	0	0	0	0	0	0	0	0	0	0	0	0	0	0	0
muscle_l	0	0	0	0	0	0	0	0	0	0	0	0	0	0	0	0	0	0	0	0	0	0	0	0	0	0	0	0	0	0	0	0	0	0	0	0	0	0	0	0	0	0	0	0	0	0	0	0	0
INdcl2	0	0	0	0	0	0	0	0	0	0	1.0	0	0	0	0	0	0	0	0	0	0	0	0	0	0	0	0	0	0	0	0	0	0	0	0	0	0	0	0	0	0	0	0	0	0	0	0	0	0
INint_l6	0	0	0	0	0	0	0	0	0	0	0	0	0	0	0	0	0	0	0	0	0	0	1.0	0	0	0	0	0	0	0	0	0	0	0	0	0	0	0	0	0	0	0	0	0	0	0	0	0	0
INdcr2	0	0	0	0	0	0	0	0	0	0	0	9.0	1.0	0	0	1.0	0	0	0	0	0	0	0	0	0	0	0	0	0	0	0	0	0	0	0	0	0	0	0	0	0	0	2.0	2.0	3.0	0	1.0	0	0
INvc_l5	0	0	0	0	0	0	0	0	0	0	0	0	0	0	0	0	0	0	0	0	0	0	0	0	0	0	0	0	0	0	0	0	0	0	0	0	0	0	0	0	0	0	0	0	0	0	0	0	0
INvc_l4	0	0	0	0	0	0	0	0	0	0	0	0	0	0	0	0	0	0	0	0	0	0	0	0	0	0	0	0	0	0	0	0	0	0	0	0	0	0	0	0	0	0	0	0	0	0	0	0	0
INvc_r3	0	0	0	0	0	0	0	0	0	0	0	0	0	0	0	0	0	0	0	0	0	0	0	0	0	0	0	0	0	0	0	0	0	0	0	0	0	0	0	0	0	0	0	0	0	0	0	0	0
INvc_r2	0	0	0	0	0	0	0	0	0	0	0	0	0	0	0	0	0	0	0	0	0	0	0	0	0	0	0	0	0	0	0	0	0	0	0	0	0	0	0	0	0	0	0	0	0	0	0	0	0
INint_r1	0	4.0	0	0	0	0	0	0	0	0	0	0	0	0	0	0	0	0	1.0	4.0	4.0	0	0	0	0	0	0	1.0	0	0	0	1.0	0	3.0	1.0	0	0	0	0	2.0	0	0	0	0	0	0	0	0	0
INvc_l1	0	0	0	0	0	0	0	0	0	0	0	0	0	0	0	0	0	0	0	0	0	0	0	0	0	0	0	0	0	0	0	0	0	0	0	0	0	0	0	0	0	0	0	0	0	0	0	0	0
muscle_r	0	0	0	0	0	0	0	0	0	0	0	0	0	0	0	0	0	0	0	0	0	0	0	0	0	0	0	0	0	0	0	0	0	0	0	0	0	0	0	0	0	0	0	0	0	0	0	0	0
EC_r	0	0	0	0	0	0	0	0	0	0	0	0	0	0	0	0	0	0	0	0	0	0	0	0	0	0	0	0	0	0	0	0	0	0	0	0	0	0	0	0	0	0	0	0	0	0	0	0	0
EC_l	0	0	0	0	0	0	0	0	0	0	0	0	0	0	0	0	0	0	0	0	0	0	0	0	0	0	0	0	0	0	0	0	0	0	0	0	0	0	0	0	0	0	0	0	0	0	0	0	0
INvc_l7	0	0	0	0	0	0	0	0	0	0	0	0	0	0	0	0	0	0	0	0	0	0	0	0	0	0	0	0	0	0	0	0	0	0	0	0	0	0	0	0	0	0	0	0	0	0	0	0	0
muscle_r_d	0	0	0	0	0	0	0	0	0	0	0	0	0	0	0	0	0	0	0	0	0	0	0	0	0	0	0	0	0	0	0	0	0	0	0	0	0	0	0	0	0	0	0	0	0	0	0	0	0
metatroch_r	0	0	0	0	0	0	0	0	0	0	0	0	0	0	0	0	0	0	0	0	0	0	0	0	0	0	0	0	0	0	0	0	0	0	0	0	0	0	0	0	0	0	0	0	0	0	0	0	0
[truncated: 30 more columns]
