# Supplementary material for: Neuronal connectome of a sensory-motor circuit for visual navigation
Source: eLife. 2014 May 27;3:e02730. doi: 10.7554/eLife.02730 (PMC4059887; doi:10.7554/eLife.02730)
Supplement: Figure 4—source data 2. — Grouped connectivity matrix of the Platynereis eye circuit. DOI: http://dx.doi.org/10.7554/eLife.02730.026 [file elife02730s002.csv]

	INint_r	IN1al	INtonl	INint_l	INvc_l	INtonr	IN1pr	INsnl	MNr	MNl	PRCpr	IN1pl	IN1ar	PRCar	PRCal	INsnr	INvc_r	INdcr	prototroch_l	PRCpl	INdcl	prototroch_r	muscle_l	muscle_r
INint_r	0.3125	1.25	0.4375	0.5	0.25	0	0.25	0	0	0	0.083333333	1	1	0.166666667	0.071428571	0	0	0	0	0.125	0	0	0	0
IN1al	1.75	0	1	0.5	0	0	18	0	0	0	0	0	0	0.166666667	0	0.5	0	0	0	0	0	0	0	0
INtonl	0.1875	1.25	0.375	0.041666667	0	0.25	0.75	0	0	0	0	1	0	0	0	1	0.25	0.25	0	0	0	0	0	0
INint_l	0.083333333	0.166666667	0.041666667	0.055555556	0.166666667	0.166666667	0.166666667	0	0	0	0	0	0.666666667	0	0.047619048	0	0.055555556	0	0	0.041666667	0	0	0	0
INvc_l	0	0	0	0	5.25	0.25	0	0.625	0	0	0	0.5	0	0	0	0	0.333333333	0	0	0	0.75	0	0	0
INtonr	0.25	0	0	0	2	0	0	0.75	0	0.083333333	0	0.5	1.5	0	0	0	0	0	0	0	0.5	0	0	0
IN1pr	0	16	2.5	0.666666667	0	0	0	0	0	0	0	0	1	0	0	0	0	0	0	0	0	0	0	0
INsnl	0	0	0	0	0.375	0.875	0	1.125	2.25	1.958333333	0	0	0	0	0	0	0	0	0	0	0.25	0	0	0
MNr	0	0	0	0	0	0	0	0	0.32	1.833333333	0	0	0	0	0	0.5	0	0.1	10.4	0	0	0	2.6	0
MNl	0	0	0	0	0	0	0	0	0.1	0.055555556	0	0	0	0	0	0	0	0	0	0	0	8.5	0	2.666666667
PRCpr	0.083333333	0	0	0.111111111	0	0.166666667	0	0	0	0	0.222222222	7.333333333	1.666666667	0.111111111	0	0	0	0	0	0	0	0	0	0
IN1pl	0.75	0	0	0	0	4	1	0	0	0	0	0	9	0	0	0	0	0	0	0	0	0	0	0
IN1ar	0	0	0.5	1	0	0	0	0.75	0	0	0	15	0	0	0	0	0	0	0	0	0	0	0	0
PRCar	0.458333333	10.16666667	0.083333333	0.027777778	0	0.083333333	1.333333333	0	0	0	0	1.166666667	0.666666667	0.083333333	0.023809524	0	0	0	0	0	0	0	0	0
PRCal	0	0.714285714	0	0.404761905	0.142857143	0	0.285714286	0	0	0	0	1.142857143	13.57142857	0	0.469387755	0	0	0	0	0.071428571	0	0	0	0
INsnr	0	0	0	0	0	0	0	0	3.2	3.333333333	0	0	0	0	0	2	0	1.75	0	0	0	0	0	0
INvc_r	0	0	0	0	0	0	0	0	0	0	0	0	0	0	0	0	0	0	0	0	0	0	0	0
INdcr	0	0	0	0	0	0	0	0	1.8	0.583333333	0	0	0	0	0	0.5	0	0	0	0	0	0	0	0
prototroch_l	0	0	0	0	0	0	0	0	0	0	0	0	0	0	0	0	0	0	0	0	0	0	0	0
PRCpl	0.0625	5.25	0.125	0.125	0	0	11.25	0	0	0	0	0	1.5	0	0.035714286	0	0	0	0	0.3125	0	0	0	0
INdcl	0	0	0	0	0	0	0	0.375	0.2	0.166666667	0	0	0	0	0	0	0	0	0	0	1.25	0	0	0
prototroch_r	0	0	0	0	0	0	0	0	0	0	0	0	0	0	0	0	0	0	0	0	0	0	0	0
muscle_l	0	0	0	0	0	0	0	0	0	0	0	0	0	0	0	0	0	0	0	0	0	0	0	0
muscle_r	0	0	0	0	0	0	0	0	0	0	0	0	0	0	0	0	0	0	0	0	0	0	0	0
