# Supplementary material for: Neuronal connectome of a sensory-motor circuit for visual navigation
Source: eLife. 2014 May 27;3:e02730. doi: 10.7554/eLife.02730 (PMC4059887; doi:10.7554/eLife.02730)
Supplement: Figure 7—source data 1. — Source data of tail bending experiments in Figure 7C. DOI: http://dx.doi.org/10.7554/eLife.02730.041 [file elife02730s003.txt]

Time (sec; light on at 10th frame)	control	control	control	control	control	control	control	control	control	control	control	control	control	control	control	control	control	control	control	control	control	control	2 ant eyes ablated	2 ant eyes ablated	2 ant eyes ablated	2 ant eyes ablated	2 ant eyes ablated	2 ant eyes ablated	2 ant eyes ablated	2 ant eyes ablated	2 ant eyes ablated	2 ant eyes ablated	2 ant eyes ablated	2 ant eyes ablated	2 ant eyes ablated	2 ant eyes ablated	2 ant eyes ablated	2 ant eyes ablated	2 ant eyes ablated	2 ant eyes ablated	2 ant eyes ablated	2 ant eyes ablated	2 ant eyes ablated	2 ant eyes ablated	post eye left -ant eye right ablated stimulus right	post eye left -ant eye right ablated stimulus right	post eye left -ant eye right ablated stimulus right	post eye left -ant eye right ablated stimulus right	post eye left -ant eye right ablated stimulus right
0.00	0.000000	0.000000	0.000000	0.000000	0.000000	0.000000	0.000000	0.000000	0.000000	0.000000	0.000000	0.000000	0.000000	0.000000	0.000000	0.000000	0.000000	0.000000	0.000000	0.000000			0.000000	0.000000	0.000000	0.000000	0.000000	0.000000	0.000000	0.000000	0.000000	0.000000	0.000000	0.000000	0.000000	0.000000	0.000000	0.000000	0.000000	0.000000	0.000000	0.000000			0.000000	0.000000	0.000000	0.000000	0.000000
0.44	-1.241992	4.967969	2.483984	-1.241992	0.000000	1.241992	3.725976	2.483984	0.000000	0.000000	0.000000	0.000000	1.241992	0.000000	0.000000	0.000000	0.000000	0.000000	0.000000	0.000000			0.000000	0.000000	0.000000	-1.241992	0.000000	-3.725976	-1.241992	0.000000	1.241992	0.000000	0.000000	0.000000	0.000000	0.000000	0.000000	-1.241992	0.000000	0.000000	0.000000	0.000000			0.000000	0.000000	0.000000	0.000000	2.483984
0.88	1.241992	1.241992	9.935938	-6.209961	0.000000	1.241992	1.241992	4.967969	0.000000	-2.483984	0.000000	4.967969	1.241992	0.000000	0.000000	0.000000	0.000000	0.000000	2.483984	0.000000			0.000000	0.000000	0.000000	-1.241992	1.241992	0.000000	-1.241992	-2.483984	1.241992	-1.241992	0.000000	0.000000	0.000000	-1.241992	0.000000	-1.241992	-1.241992	-1.241992	0.000000	0.000000			0.000000	0.000000	0.000000	1.241992	6.209961
1.32	0.000000	-6.209961	8.693945	-7.451953	0.000000	1.241992	-1.241992	4.967969	0.000000	-2.483984	0.000000	4.967969	1.241992	0.000000	1.241992	0.000000	0.000000	0.000000	6.209961	0.000000			0.000000	-1.241992	0.000000	-1.241992	1.241992	-1.241992	0.000000	-1.241992	0.000000	-2.483984	0.000000	0.000000	0.000000	-1.241992	0.000000	-1.241992	-1.241992	-1.241992	-2.483984	0.000000			1.241992	-2.483984	0.000000	1.241992	4.967969
1.76	2.483984	-6.209961	13.661910	-8.693945	0.000000	1.241992	0.000000	6.209961	0.000000	1.241992	0.000000	6.209961	1.241992	0.000000	-1.241992	0.000000	0.000000	0.000000	7.451953	-2.483984			0.000000	0.000000	0.000000	-1.241992	2.483984	-1.241992	0.000000	-1.241992	0.000000	-2.483984	0.000000	0.000000	0.000000	0.000000	1.241992	-1.241992	-1.241992	-1.241992	0.000000	-1.241992			-2.483984	0.000000	0.000000	1.241992	3.725976
2.20	1.241992	-2.483984	21.113870	-11.177930	0.000000	1.241992	2.483984	7.451953	0.000000	6.209961	0.000000	7.451953	1.241992	0.000000	-4.967969	0.000000	0.000000	0.000000	3.725976	-2.483984			0.000000	0.000000	0.000000	-2.483984	2.483984	-1.241992	1.241992	-1.241992	-1.241992	-2.483984	-2.483984	2.483984	0.000000	0.000000	0.000000	-1.241992	-1.241992	-1.241992	0.000000	-1.241992			-1.241992	0.000000	0.000000	1.241992	6.209961
2.64	1.241992	-2.483984	31.049800	-12.419920	0.000000	1.241992	2.483984	8.693945	0.000000	6.209961	0.000000	13.661910	0.000000	0.000000	-2.483984	0.000000	3.725976	0.000000	2.483984	-2.483984			0.000000	0.000000	-1.241992	-2.483984	2.483984	1.241992	2.483984	-1.241992	-1.241992	-2.483984	0.000000	1.241992	0.000000	0.000000	0.000000	-6.209961	-1.241992	-3.725976	0.000000	-1.241992			-3.725976	-1.241992	0.000000	1.241992	4.967969
3.08	-1.241992	-6.209961	17.387890	-12.419920	2.483984	6.209961	2.483984	9.935938	0.000000	3.725976	0.000000	13.661910	0.000000	-1.241992	-1.241992	0.000000	2.483984	0.000000	-1.241992	-1.241992			0.000000	1.241992	0.000000	-2.483984	2.483984	7.451953	1.241992	-2.483984	-1.241992	-2.483984	-1.241992	0.000000	0.000000	-1.241992	0.000000	-4.967969	-1.241992	-1.241992	0.000000	-3.725976			-2.483984	-1.241992	0.000000	1.241992	2.483984
3.52	1.241992	-3.725976	21.113870	-9.935938	8.693945	6.209961	6.209961	8.693945	0.000000	1.241992	0.000000	12.419920	1.241992	-3.725976	-1.241992	-2.483984	2.483984	0.000000	1.241992	-1.241992			0.000000	1.241992	0.000000	-2.483984	2.483984	8.693945	1.241992	-1.241992	-2.483984	-2.483984	-1.241992	-1.241992	0.000000	-1.241992	0.000000	-1.241992	1.241992	-4.967969	0.000000	-2.483984			-3.725976	-1.241992	0.000000	1.241992	3.725976
3.96	0.000000	0.000000	21.113870	-7.451953	8.693945	6.209961	2.483984	6.209961	0.000000	7.451953	0.000000	11.177930	1.241992	-1.241992	-1.241992	0.000000	1.241992	0.000000	1.241992	-1.241992			0.000000	1.241992	0.000000	-2.483984	2.483984	8.693945	2.483984	-2.483984	-2.483984	-4.967969	-1.241992	-1.241992	0.000000	-1.241992	0.000000	-1.241992	0.000000	-2.483984	1.241992	-2.483984			-3.725976	-7.451953	0.000000	1.241992	4.967969
4.40	0.000000	-6.209961	24.839840	-4.967969	3.725976	11.177930	4.967969	7.451953	0.000000	7.451953	0.000000	11.177930	2.483984	-1.241992	0.000000	0.000000	1.241992	0.000000	1.241992	-1.241992			0.000000	3.725976	-1.241992	-3.725976	2.483984	4.967969	1.241992	-2.483984	-2.483984	-4.967969	-1.241992	-1.241992	0.000000	3.725976	0.000000	0.000000	4.967969	-2.483984	0.000000	-2.483984			-4.967969	-11.177930	0.000000	2.483984	6.209961
4.84	2.483984	8.693945	33.533790	-1.241992	3.725976	19.871880	4.967969	8.693945	0.000000	13.661910	4.967969	16.145900	4.967969	8.693945	0.000000	0.000000	1.241992	0.000000	0.000000	1.241992			1.241992	3.725976	-1.241992	-13.661910	3.725976	13.661910	22.355860	4.967969	-2.483984	9.935938	-1.241992	9.935938	-2.483984	9.935938	6.209961	0.000000	27.323830	1.241992	1.241992	-2.483984			-2.483984	-8.693945	3.725976	6.209961	21.113870
5.28	7.451953	21.113870	36.017770	13.661910	3.725976	19.871880	8.693945	13.661910	3.725976	14.903910	18.629880	23.597850	8.693945	13.661910	1.241992	0.000000	1.241992	3.725976	2.483984	6.209961			3.725976	6.209961	-2.483984	-6.209961	14.903910	18.629880	33.533790	3.725976	-2.483984	14.903910	0.000000	14.903910	4.967969	13.661910	8.693945	2.483984	33.533790	21.113870	1.241992	-2.483984			16.145900	-11.177930	7.451953	13.661910	31.049800
5.72	8.693945	27.323830	43.469730	21.113870	3.725976	16.145900	6.209961	17.387890	6.209961	17.387890	16.145900	28.565820	12.419920	18.629880	2.483984	0.000000	1.241992	12.419920	8.693945	13.661910			7.451953	3.725976	-1.241992	-7.451953	18.629880	18.629880	39.743750	8.693945	-1.241992	21.113870	0.000000	11.177930	6.209961	17.387890	14.903910	0.000000	43.469730	23.597850	1.241992	11.177930			17.387890	-6.209961	13.661910	16.145900	37.259770
6.16	8.693945	29.807810	44.711720	19.871880	2.483984	18.629880	4.967969	22.355860	9.935938	17.387890	16.145900	28.565820	14.903910	17.387890	4.967969	3.725976	1.241992	16.145900	12.419920	31.049800			8.693945	7.451953	0.000000	-4.967969	19.871880	23.597850	34.775780	6.209961	-2.483984	24.839840	0.000000	16.145900	8.693945	14.903910	22.355860	0.000000	49.679690	21.113870	2.483984	17.387890			26.081840	-4.967969	18.629880	18.629880	40.985740
6.60	8.693945	29.807810	44.711720	27.323830	2.483984	17.387890	6.209961	27.323830	14.903910	17.387890	27.323830	19.871880	14.903910	17.387890	17.387890	6.209961	1.241992	16.145900	12.419920	32.291800			8.693945	11.177930	2.483984	0.000000	17.387890	16.145900	29.807810	6.209961	12.419920	19.871880	-1.241992	16.145900	8.693945	21.113870	27.323830	1.241992	52.163670	17.387890	2.483984	11.177930			32.291800	-4.967969	18.629880	26.081840	42.227730
7.04	9.935938	29.807810	49.679690	31.049800	2.483984	16.145900	6.209961	27.323830	17.387890	18.629880	37.259770	26.081840	14.903910	17.387890	9.935938	7.451953	7.451953	8.693945	14.903910	31.049800			11.177930	7.451953	0.000000	4.967969	21.113870	16.145900	32.291800	6.209961	16.145900	18.629880	-2.483984	11.177930	7.451953	19.871880	23.597850	1.241992	53.405660	23.597850	2.483984	7.451953			22.355860	-2.483984	22.355860	29.807810	49.679690
7.48	8.693945	26.081840	48.437690	27.323830	2.483984	16.145900	9.935938	28.565820	19.871880	18.629880	40.985740	21.113870	18.629880	16.145900	9.935938	16.145900	7.451953	12.419920	19.871880	28.565820			13.661910	8.693945	0.000000	6.209961	18.629880	9.935938	29.807810	7.451953	16.145900	17.387890	-3.725976	12.419920	4.967969	18.629880	29.807810	1.241992	50.921680	21.113870	2.483984	1.241992			17.387890	-4.967969	24.839840	29.807810	48.437690
7.92	11.177930	19.871880	44.711720	27.323830	2.483984	14.903910	9.935938	29.807810	21.113870	18.629880	40.985740	22.355860	12.419920	21.113870	6.209961	13.661910	4.967969	17.387890	21.113870	23.597850			13.661910	8.693945	3.725976	8.693945	17.387890	9.935938	24.839840	6.209961	14.903910	17.387890	-2.483984	12.419920	4.967969	16.145900	26.081840	4.967969	48.437690	22.355860	2.483984	3.725976			28.565820	-1.241992	19.871880	29.807810	50.921680
8.36	14.903910	16.145900	43.469730	22.355860	2.483984	12.419920	12.419920	24.839840	22.355860	21.113870	27.323830	21.113870	11.177930	23.597850	2.483984	17.387890	7.451953	12.419920	19.871880	24.839840			13.661910	6.209961	4.967969	3.725976	19.871880	-7.451953	24.839840	6.209961	13.661910	16.145900	-2.483984	11.177930	4.967969	16.145900	31.049800	9.935938	54.647660	22.355860	2.483984	3.725976			23.597850	1.241992	27.323830	33.533790	52.163670
8.80	12.419920	16.145900	47.195700	31.049800	2.483984	14.903910	12.419920	24.839840	23.597850	23.597850	33.533790	23.597850	8.693945	26.081840	3.725976	23.597850	9.935938	12.419920	24.839840	29.807810			8.693945	3.725976	3.725976	7.451953	19.871880	8.693945	28.565820	8.693945	11.177930	12.419920	0.000000	12.419920	4.967969	19.871880	27.323830	16.145900	58.373630	23.597850	2.483984	11.177930			27.323830	6.209961	26.081840	36.017770	49.679690
9.24	17.387890	16.145900	52.163670	31.049800	2.483984	14.903910	9.935938	21.113870	23.597850	23.597850	40.985740	27.323830	13.661910	22.355860	3.725976	19.871880	11.177930	14.903910	21.113870	29.807810			11.177930	6.209961	3.725976	3.725976	19.871880	31.049800	27.323830	4.967969	1.241992	2.483984	1.241992	7.451953	6.209961	18.629880	32.291800	14.903910	43.469730	23.597850	2.483984	-13.661910			21.113870	4.967969	12.419920	38.501760	50.921680
9.68	16.145900	23.597850	52.163670	34.775780	2.483984	13.661910	8.693945	28.565820	23.597850	26.081840	50.921680	24.839840	13.661910	22.355860	3.725976	21.113870	13.661910	17.387890	19.871880	32.291800			6.209961	4.967969	2.483984	7.451953	21.113870	2.483984	29.807810	6.209961	7.451953	0.000000	1.241992	11.177930	7.451953	14.903910	28.565820	12.419920	33.533790	18.629880	3.725976	-7.451953			26.081840	-1.241992	14.903910	43.469730	48.437690
10.12	19.871880	27.323830	49.679690	34.775780	1.241992	11.177930	7.451953	31.049800	26.081840	21.113870	49.679690	26.081840	8.693945	21.113870	7.451953	26.081840	13.661910	17.387890	17.387890	33.533790			6.209961	3.725976	6.209961	11.177930	18.629880	-12.419920	22.355860	8.693945	7.451953	2.483984	4.967969	18.629880	19.871880	11.177930	19.871880	23.597850	6.209961	21.113870	3.725976	4.967969			32.291800	4.967969	16.145900	44.711720	49.679690
[truncated: 39 more columns]
