# Supplementary material for: Neuronal connectome of a sensory-motor circuit for visual navigation
Source: eLife. 2014 May 27;3:e02730. doi: 10.7554/eLife.02730 (PMC4059887; doi:10.7554/eLife.02730)
Supplement: Figure 7—source data 2. — Source data of tail bending experiments in Figure 7D. DOI: http://dx.doi.org/10.7554/eLife.02730.042 [file elife02730s004.txt]

Stimulus intensity (µW)	2 ant eyes ablated	2 ant eyes ablated	2 ant eyes ablated	2 ant eyes ablated	2 ant eyes ablated	2 ant eyes ablated	2 ant eyes ablated	2 ant eyes ablated	2 ant eyes ablated	2 ant eyes ablated	2 ant eyes ablated	2 ant eyes ablated	2 ant eyes ablated	2 ant eyes ablated	2 ant eyes ablated	2 ant eyes ablated	2 ant eyes ablated	2 ant eyes ablated	2 ant eyes ablated	2 ant eyes ablated	2 ant eyes ablated	2 ant eyes ablated	2 ant eyes ablated	2 ant eyes ablated	2 ant eyes ablated	2 ant eyes ablated	non-ablated control	non-ablated control	non-ablated control	non-ablated control	non-ablated control	non-ablated control	non-ablated control	non-ablated control	non-ablated control	non-ablated control	non-ablated control	non-ablated control	non-ablated control	non-ablated control	non-ablated control	non-ablated control	non-ablated control	non-ablated control	non-ablated control	non-ablated control	non-ablated control	non-ablated control	non-ablated control
0.53	16.145900	16.145900	13.66191	16.14590	7.451953	4.967969	0.000000	13.661910	2.483984	7.451953	13.661910	0.000000	19.87188	0.000000	2.483984	12.419920	4.967969	1.241992	2.483984	2.483984	6.209961	1.241992	14.903910	28.565820			2.483984	9.935938	6.209961	2.483984	7.451953	12.41992	3.725976	8.693945	18.629880	7.451953	19.871880	11.17793	19.87188	8.693945	4.967969	12.41992	1.241992	17.387890	16.145900	14.903910	16.14590	16.145900	7.451953
1.06	12.419920	22.355860	12.41992	24.83984	18.629880	3.725976	2.483984	8.693945	2.483984	8.693945	17.387890	6.209961	12.41992	8.693945	4.967969	9.935938	11.177930	1.241992	19.871880	1.241992	12.419920	4.967969	12.419920	22.355860			11.177930	19.871880	21.113870	1.241992	2.483984	12.41992	8.693945	14.903910	2.483984	13.661910	7.451953	13.66191	23.59785	21.113870	17.387890	19.87188	26.081840	1.241992	12.419920	8.693945	16.14590	36.017770	44.711720
2.12	18.629880	22.355860	13.66191	13.66191	9.935938	3.725976	2.483984	16.145900	6.209961	4.967969	27.323830	2.483984	28.56582	14.903910	23.597850	17.387890	7.451953	1.241992	3.725976	2.483984	14.903910	4.967969	8.693945	8.693945			21.113870	18.629880	12.419920	13.661910	19.871880	12.41992	14.903910	11.177930	6.209961	4.967969	7.451953	11.17793	22.35586	11.177930	29.807810	18.62988	12.419920	17.387890	6.209961	7.451953	22.35586	33.533790	23.597850
4.24	9.935938	28.565820	23.59785	33.53379	13.661910	2.483984	1.241992	12.419920	4.967969	16.145900	19.871880	4.967969	19.87188	16.145900	11.177930	14.903910	6.209961	1.241992	12.419920	3.725976	4.967969	3.725976	14.903910	28.565820			11.177930	31.049800	21.113870	16.145900	12.419920	13.66191	14.903910	14.903910	7.451953	12.419920	37.259770	13.66191	22.35586	11.177930	34.775780	23.59785	6.209961	26.081840	3.725976	32.291800	11.17793	6.209961	21.113870
8.48	4.967969	32.291800	21.11387	21.11387	23.597850	4.967969	3.725976	6.209961	3.725976	22.355860	17.387890	7.451953	16.14590	11.177930	14.903910	9.935938	11.177930	1.241992	8.693945	2.483984	8.693945	23.597850	16.145900	22.355860			9.935938	27.323830	24.839840	34.775780	22.355860	11.17793	26.081840	6.209961	13.661910	11.177930	6.209961	26.08184	21.11387	29.807810	64.583600	22.35586	9.935938	21.113870	11.177930	19.871880	26.08184	8.693945	14.903910
33.92	7.451953	8.693945	24.83984	28.56582	13.661910	4.967969	4.967969	12.419920	3.725976	12.419920	16.145900	11.177930	17.38789	13.661910	24.839840	7.451953	8.693945	4.967969	2.483984	9.935938	14.903910	3.725976	12.419920	18.629880			17.387890	47.195700	31.049800	9.935938	8.693945	42.22773	21.113870	7.451953	32.291800	21.113870	27.323830	21.11387	22.35586	38.501760	24.839840	48.43769	7.451953	48.437690	36.017770	8.693945	27.32383	17.387890	24.839840
[truncated: 29 more columns]
